# Supplementary material for: Uev1A counteracts oncogenic Ras stimuli in both polyploid and diploid cells
Source: eLife. 2026 Mar 25;14:RP107104. doi: 10.7554/eLife.107104 (PMC13016607; doi:10.7554/eLife.107104)
Supplement: Figure 6—source data 2. [file elife-107104-fig6-data2.zip]

Archive with 21 entries (20 files):
- Figure 6-source data 2. Original files for western blot analysis/
- Figure 6-source data 2. Original files for western blot analysis/Figure 6A-1.TIF
- Figure 6-source data 2. Original files for western blot analysis/Figure 6A-2.TIF
- Figure 6-source data 2. Original files for western blot analysis/Figure 6A-3.tif
- Figure 6-source data 2. Original files for western blot analysis/Figure 6A-4.tif
- Figure 6-source data 2. Original files for western blot analysis/Figure 6B-1.TIF
- Figure 6-source data 2. Original files for western blot analysis/Figure 6B-2.TIF
- Figure 6-source data 2. Original files for western blot analysis/Figure 6B-3.TIF
- Figure 6-source data 2. Original files for western blot analysis/Figure 6B-4.TIF
- Figure 6-source data 2. Original files for western blot analysis/Figure 6C-1.TIF
- Figure 6-source data 2. Original files for western blot analysis/Figure 6C-2.tif
- Figure 6-source data 2. Original files for western blot analysis/Figure 6E-1.TIF
- Figure 6-source data 2. Original files for western blot analysis/Figure 6E-2.TIF
- Figure 6-source data 2. Original files for western blot analysis/Figure 6F-1.TIF
- Figure 6-source data 2. Original files for western blot analysis/Figure 6F-2.tif
- Figure 6-source data 2. Original files for western blot analysis/Figure 6F-3.TIF
- Figure 6-source data 2. Original files for western blot analysis/Figure 6F-4.tif
- Figure 6-source data 2. Original files for western blot analysis/Figure 6G-1.tif
- Figure 6-source data 2. Original files for western blot analysis/Figure 6G-2.tif
- Figure 6-source data 2. Original files for western blot analysis/Figure 6G-3.TIF
- Figure 6-source data 2. Original files for western blot analysis/Figure 6G-4.TIF
