# Supplementary material for: Uev1A counteracts oncogenic Ras stimuli in both polyploid and diploid cells
Source: eLife. 2026 Mar 25;14:RP107104. doi: 10.7554/eLife.107104 (PMC13016607; doi:10.7554/eLife.107104)
Supplement: Figure 6—figure supplement 1—source data 2. [file elife-107104-fig6-figsupp1-data2.zip]

Archive with 11 entries (10 files):
- Figure 6-figure supplement 1-source data 2. Original files for western blot analysis/
- Figure 6-figure supplement 1-source data 2. Original files for western blot analysis/Figure 6-figure supplement 1A-1.tif
- Figure 6-figure supplement 1-source data 2. Original files for western blot analysis/Figure 6-figure supplement 1A-2.tif
- Figure 6-figure supplement 1-source data 2. Original files for western blot analysis/Figure 6-figure supplement 1B-1.tif
- Figure 6-figure supplement 1-source data 2. Original files for western blot analysis/Figure 6-figure supplement 1B-2.tif
- Figure 6-figure supplement 1-source data 2. Original files for western blot analysis/Figure 6-figure supplement 1C-1.TIF
- Figure 6-figure supplement 1-source data 2. Original files for western blot analysis/Figure 6-figure supplement 1C-2.TIF
- Figure 6-figure supplement 1-source data 2. Original files for western blot analysis/Figure 6-figure supplement 1D-1.tif
- Figure 6-figure supplement 1-source data 2. Original files for western blot analysis/Figure 6-figure supplement 1D-2.tif
- Figure 6-figure supplement 1-source data 2. Original files for western blot analysis/Figure 6-figure supplement 1E-1.TIF
- Figure 6-figure supplement 1-source data 2. Original files for western blot analysis/Figure 6-figure supplement 1E-2.TIF
