# Supplementary material for: Uev1A counteracts oncogenic Ras stimuli in both polyploid and diploid cells
Source: eLife. 2026 Mar 25;14:RP107104. doi: 10.7554/eLife.107104 (PMC13016607; doi:10.7554/eLife.107104)
Supplement: Figure 6—figure supplement 2—source data 1. [file elife-107104-fig6-figsupp2-data1.zip]

Archive with 3 entries (2 files):
- Figure 6-figure supplement 2-source data 1. PDF file containing original western blots, indicating the relevant bands and treatments/
- Figure 6-figure supplement 2-source data 1. PDF file containing original western blots, indicating the relevant bands and treatments/Figure 6-figure supplement 2A, B.pdf
- Figure 6-figure supplement 2-source data 1. PDF file containing original western blots, indicating the relevant bands and treatments/Figure 6-figure supplement 2C.pdf
