# Supplementary material for: Uev1A counteracts oncogenic Ras stimuli in both polyploid and diploid cells
Source: eLife. 2026 Mar 25;14:RP107104. doi: 10.7554/eLife.107104 (PMC13016607; doi:10.7554/eLife.107104)
Supplement: Figure 9—figure supplement 1—source data 1. [file elife-107104-fig9-figsupp1-data1.zip]

Archive with 8 entries (7 files):
- Figure 9-figure supplement 1-source data 1. PDF file containing original western blots, indicating the relevant bands and treatments/
- Figure 9-figure supplement 1-source data 1. PDF file containing original western blots, indicating the relevant bands and treatments/Figure 9-figure supplement 1A-1.pdf
- Figure 9-figure supplement 1-source data 1. PDF file containing original western blots, indicating the relevant bands and treatments/Figure 9-figure supplement 1A-2.pdf
- Figure 9-figure supplement 1-source data 1. PDF file containing original western blots, indicating the relevant bands and treatments/Figure 9-figure supplement 1A-3.pdf
- Figure 9-figure supplement 1-source data 1. PDF file containing original western blots, indicating the relevant bands and treatments/Figure 9-figure supplement 1B-1.pdf
- Figure 9-figure supplement 1-source data 1. PDF file containing original western blots, indicating the relevant bands and treatments/Figure 9-figure supplement 1B-2.pdf
- Figure 9-figure supplement 1-source data 1. PDF file containing original western blots, indicating the relevant bands and treatments/Figure 9-figure supplement 1B-3.pdf
- Figure 9-figure supplement 1-source data 1. PDF file containing original western blots, indicating the relevant bands and treatments/Figure 9-figure supplement 1B-4.pdf
